# Supplementary material for: Real-time detection of viable microorganisms by intracellular phototautomerism
Source: BMC Biotechnol. 2010 Jun 18;10:45. doi: 10.1186/1472-6750-10-45 (PMC2906424; doi:10.1186/1472-6750-10-45)
Supplement: Additional file 1 — Table S1 Structures, names, and chemical properties of phototautomeric compounds analyzed in screening round 1 (50 compounds). Table S2 Screening round 2 (56 compounds). [file 1472-6750-10-45-S1.XLS]

## Sheet: TABLE S1
ID	Structure	Molname	Molweight	cLogP	cLogSW	TPSA	Rotbonds	Hacceptors	Hdonors
05560		Alizarin	240.217	3.54	-4.48	74.6	0	4	2
08660		3-Amino-2-naphthoic acid	187.2	1.06	-2.8	63.32	0	2	2
103217		Lumichrome	242.239	1.17	-3.03	83.98	0	4	2
108340			190.16	-0.37	-2.4	83.31	0	5	2
114-00471		Karanjin	292.294	3.6	-5.47	48.67	1	3	0
11460		8-Azaxanthine	153.101	-0.64	-2.83	99.77	0	4	3
142026		Benzoyleneurea	162.149	0.44	-2.45	58.2	0	2	2
17794		Isorhamnetin	316.27	2.98	-4.3	116.45	1	7	4
183245			203.199	1.16	-2.72	70.42	0	4	2
27885		Coumestrol	268.228	3.2	-4.49	79.9	0	3	2
282200		Galangin	270.244	3.77	-4.29	86.99	0	5	3
340014		Anthrarufin	240.217	2.82	-4.78	74.6	0	4	2
368954		3-Isoquinolinol	145.162	1.85	-2.21	33.12	0	2	1
388513		Naphthazarin	190.157	1.13	-2.93	74.6	0	4	2
45150		Pamoic acid	388.38	1.09	-3.71	115.06	2	6	4
46370		Flavone	222.246	3.47	-4.94	26.3	0	2	0
5108437			328.374	4.52	-5.6	54.71	3	4	1
51330		Harmaline	214.269	2.45	-3.68	37.38	1	2	1
51370		Harman	182.227	2.78	-3.46	28.68	0	1	1
5156984		BBHQ	344.33	2.76	-5.07	92.52	2	4	2
5252917		TABO	364.426	4.32	-4.89	72.2	3	3	1
55040		8-Hydroxyquinaldine	159.189	2.36	-2.64	33.12	0	2	1
587052		7-HIN	148.163	1.68	-2.15	37.3	0	2	1
632589		HBT	227.287	3.84	-4.87	33.12	1	2	1
6872378			239.233	0.59	-3.62	70.42	0	4	2
7998859			331.375	3.95	-5.02	49.77	0	3	1
7W-0843		1,3-Dihydroxy acridinone	227.222	2.09	-4.23	69.56	0	3	3
A242		Alloxazine	214.185	0.96	-3.28	83.98	0	4	2
A95502		7-Azaindole	118.139	1.45	-1.35	28.68	0	1	1
AB-323/13887224			224.134	-1.33	-3.45	141.51	0	7	4
AC-907/34131030			186.174	0.63	-3.03	70.14	0	3	2
AN-584/43303033			160.177	1.41	-2.43	46.01	0	3	1
BAS 00126237			330.343	2.42	-3.94	77.76	1	4	3
BAS 00170354			336.307	2.44	-3.69	119.55	2	7	3
BAS 00792883		Resistomycin	376.369	2.69	-3.66	115.06	0	6	4
D108103		Chrysazine (Danthron)	240.217	2.83	-4.75	74.6	0	4	2
H22809		2-Hydroxycinnamic acid	164.162	1.66	-1.41	57.53	0	3	2
H4280		Flavonol (3-Hydroxyflavone)	238.245	3.3	-4.56	46.53	0	3	1
L254835		3-Hydroxyxanthone	212.207	3.31	-4.53	46.53	0	3	1
N5757		alpha-Naphthoflavone	272.306	4.57	-6.05	26.3	0	2	0
R4500		(-)-Riboflavin	376.372	-0.87	-2.85	155.05	5	8	5
R664766			273.313	2.85	-4.2	59.42	1	4	1
S31292			247.299	4.43	-5.05	32.59	2	2	1
S350729			228.206	1.06	-3.63	70.67	0	3	2
S364991			304.267	-0.16	-2.16	107.02	0	6	0
S419133		2-Salicylideneaminophenol	213.238	3.48	-3.07	52.82	2	3	2
S676241			394.74	3.55	-5.08	82.25	2	5	2
STOCK1N-02510			268.228	1.62	-3.82	91.67	0	5	2
STOCK1N-17989		Harmalol	200.242	1.78	-3.16	48.38	0	2	2
STOCK1N-59603			281.314	3.11	-4.26	49.77	0	3	1

## Sheet: TABLE S2
ID	Structure	MW	Molname	Selection	cLogP	cLogSW	TPSA	Rotbonds	Hacceptors	Hdonors
ZERO/008518		248.24	2-Amino-6,7-dimethoxy-quinoline-3-carboxylic acid	analog of V7	0.6	-2.98	94.67	3	5	3
ZERO/009442		221.217	6-Amino-1,3-dimethyl-2-oxo-2,3-dihydro-1H-benzoimidazole-5-carboxylic acid	analog of V7	-0.74	-2.48	86.87	1	3	3
ZERO/009811		232.197	4-Amino-quinoline-3,6-dicarboxylic acid	analog of V6	-0.6	-3.32	113.51	2	5	5
ZERO/010121		204.187	6-Amino-4-hydroxy-quinoline-3-carboxylic acid	analog of V6	-0.71	-3.08	96.44	1	4	4
ZERO/010231		234.17	4-Hydroxy-6-nitro-quinoline-3-carboxylic acid	analog of V6	-0.06	-3.25	116.24	2	4	3
AH-262/34226007		190.16	4-Hydroxy-[1,6]naphthyridine-3-carboxylic acid	analog of V6	-1.9	-2.87	83.31	1	5	3
AJ-292/36998005		222.246	2-Amino-6,6-dimethyl-5,8-dihydro-6H-pyrano[3,4-b]pyridine-3-carboxylic acid	analog of V7	-0.8	-2.8	85.44	1	4	3
AJ-333/09217007		209.16	2-(3-Hydroxy-pyridin-2-ylmethylene)-malonic acid	analog of V8	-0.26	-2.3	107.72	3	6	5
AH-034/07728031		216.195	4-Formyl-3-hydroxy-naphthalene-2-carboxylic acid	analog of V7	1.86	-2.76	74.6	2	4	3
AN-632/40971710		246.222	4-Acetoxy-1-hydroxy-naphthalene-2-carboxylic acid	analog of V6	1.51	-3.01	83.83	2	4	3
AP-960/41299865		238.242	7,8-Dihydroxy-2,2-dimethyl-chroman-6-carboxylic acid	analog of V7	2.72	-2.42	86.99	1	5	4
AD-266/41884815		219.199	4-Hydroxy-2-methyl-1-oxy-quinoline-3-carboxylic acid	analog of V6	-0.13	-4.52	82.99	1	4	3
AR-683/43306427		180.162	(E)-3-(2,5-Dihydroxy-phenyl)-acrylic acid	analog of V8	0.91	-1.53	77.76	2	4	4
AC-907/25004515		155.111	4,6-Dihydroxy-nicotinic acid	analog of V3	-0.15	-2.08	90.65	1	5	4
KM 05117		207.19	4-Hydroxy-1,3-dimethyl-1H-pyrazolo[3,4-b]pyridine-5-carboxylic acid	analog of V6/V9	-0.71	-2.49	88.24	1	5	3
MO 08356		189.172	2-Hydroxy-quinoline-3-carboxylic acid	analog of V7	1.09	-2.48	70.42	1	4	3
5233226		283.243	5-(1,3-Dioxo-1,3-dihydro-isoindol-2-yl)-2-hydroxy-benzoic acid	analog of V3	1.02	-3.97	94.91	2	5	3
5266104		205.174	5-(2-Hydroxy-phenyl)-1H-[1,2,3]triazole-4-carboxylic acid	analog of V8	0.77	-1.95	99.1	2	6	5
5310678		233.182	3-Hydroxy-7-nitro-naphthalene-2-carboxylic acid	analog of V7	2.23	-3.31	103.35	2	3	3
9015070		251.285	5-(2-Ethyl-butyrylamino)-2-hydroxy-benzoic acid	analog of V3	1.46	-2.93	86.63	5	4	4
9018187		251.241	2-Hydroxy-5-[(tetrahydro-furan-2-carbonyl)-amino]-benzoic acid	analog of V3	1.24	-2.75	95.86	3	5	4
F2124-0013		189.172	4-Hydroxy-quinoline-3-carboxylic acid	analog of V6	0.01	-2.58	70.42	1	4	3
F1371-0219		139.112	4-Hydroxy-nicotinic acid	analog of V3	-1.01	-1.54	70.42	1	4	3
BAS 00336993		267.243	1-Amino-9,10-dioxo-9,10-dihydro-anthracene-2-carboxylic acid	analog of V7	1.03	-3.71	97.46	1	4	3
BAS 01052394		267.221		analog of V8	0.47	-2.55	129.13	3	5	3
BAS 00481310		218.214	4-Hydrazino-3-hydroxy-naphthalene-2-carboxylic acid	analog of V7	-0.36	-2.62	95.58	2	4	5
BAS 00674112		246.265	(E)-3-(6-Hydroxy-2-isopropyl-benzofuran-5-yl)-acrylic acid	analog of V8	2.39	-3.4	70.67	3	3	3
BAS 06856418		167.166	5-Amino-2-hydroxy-3-methyl-benzoic acid	analog of V3	0.61	-1.97	83.55	1	3	4
BAS 03213147		195.176	7-Amino-2,3-dihydro-benzo[1,4]dioxine-6-carboxylic acid	analog of V7	0.58	-2.99	81.78	1	4	3
BAS 00446485		204.187	4-Hydroxy-7-methyl-[1,8]naphthyridine-3-carboxylic acid	analog of V6	-0.28	-2.97	83.31	1	5	3
BAS 10141500		180.124	7-Hydroxy-[1,2,4]triazolo[4,3-a]pyrimidine-6-carboxylic acid	Analog of V7/V9	-1.04	-2.67	100.6	1	6	3
ASN 15364899		223.617	6-Chloro-2-hydroxy-quinoline-3-carboxylic acid	analog of V7	2.1	-3.26	70.42	1	4	3
BAS 00674111		264.237	(E)-3-(6-Hydroxy-4,7-dimethoxy-benzofuran-5-yl)-acrylic acid	analog of V8	0.6	-1.65	89.13	4	5	3
EN300-26864		207.188	2,5-Dioxo-1,2,5,6,7,8-hexahydro-quinoline-3-carboxylic acid	analog of V6	-0.41	-1.92	83.47	1	5	4
T5382818		223.252	(E)-3-(2-Hydroxy-phenyl)-2-thiocarbamoyl-acrylic acid	analog of V8	1.25	-1.77	115.64	3	4	4
T5886057		204.184	1,4-Dihydroxy-naphthalene-2-carboxylic acid	analog of V3/V6	1.82	-2.59	77.76	1	4	4
T5300408		216.198	(E)-3-(3-Hydroxy-quinoxalin-2-yl)-acrylic acid	analog of V8	1.47	-2.29	83.31	2	5	3
LT00005666		209.247	5-Amino-3-sec-butyl-2-hydroxy-benzoic acid	analog of V3	1.58	-2.94	83.55	3	3	4
LT00074936		232.197	(E)-3-(4-Hydroxy-2-oxo-1,2-dihydro-[1,8]naphthyridin-3-yl)-acrylic acid	analog of V8	-0.49	-2.74	99.52	2	5	4
LT03327658		204.187	2-Amino-1-oxy-quinoline-3-carboxylic acid	analog of V7	-1.03	-4.14	88.78	1	3	3
100017456		267.262	1-Hydroxy-4-sulfamoyl-naphthalene-2-carboxylic acid	analog of V6	0.08	-2.45	117.69	2	5	4
100024450		203.583	5-Amino-3-chloro-2,4-dihydroxy-benzoic acid	analog of V3	0.04	-1.9	103.78	1	4	5
100036714		246.062	5-Bromo-4-hydroxy-2,6-dimethyl-nicotinic acid	analog of V3	2.06	-2.66	70.42	1	4	3
100073286		370.412	7-Hydroxy-2,3-di-o-tolyl-quinoxaline-6-carboxylic acid	analog of V7	4.68	-4.34	83.31	3	5	3
500014481		183.122	2-Hydroxy-5-nitro-benzoic acid	analog of V3	1.82	-1.84	103.35	2	3	3
500032005		164.165	(E)-3-(2-Amino-pyridin-3-yl)-acrylic acid	analog of V8	-0.85	-1.52	76.21	2	3	3
500032041		164.165	(E)-3-(4-Amino-pyridin-3-yl)-acrylic acid	analog of V8	-1.45	-1.78	76.21	2	3	3
STK236136		283.243	1-Amino-4-hydroxy-9,10-dioxo-9,10-dihydro-anthracene-2-carboxylic acid	analog of V7	-0.01	-3.62	117.69	1	5	4
STK067525		374.353	2,2'-Dihydroxy-[1,1']binaphthalenyl-3,3'-dicarboxylic acid	analog of V7	0.88	-3.69	115.06	3	6	6
L100986		224.605	8-Chloro-4-hydroxy-cinnoline-3-carboxylic acid	analog of V6	0.52	-3.04	83.31	1	5	3
275271		204.184	3,7-Dihydroxy-naphthalene-2-carboxylic acid	analog of V7	2.1	-2.87	77.76	1	4	4
H46007		188.185	3-Hydroxy-naphthalene-2-carboxylic acid	analog of V7	2.35	-2.77	57.53	1	3	3
663158		180.162	(E)-3-(2,4-Dihydroxy-phenyl)-acrylic acid	analog of V8	0.92	-1.58	77.76	2	4	4
S453277		242.236	2-Hydroxy-5-phenylazo-benzoic acid	analog of V3	3.72	-3.48	82.25	3	5	3
T154156		400.438	(E)-3-(2-Amino-phenyl)-2-{3-[(E)-2-(2-amino-phenyl)-1-carboxy-vinyl]-phenyl}-acrylic acid	analog of V8	0.53	-3.07	126.64	6	4	6
4010369		206.162	2-Hydroxy-5-tetrazol-1-yl-benzoic acid	analog of V3	0.45	-2.93	101.13	2	6	3
4030159		206.178	4-Amino-8-fluoro-quinoline-3-carboxylic acid	analog of V7	-0.4	-2.96	76.21	1	3	3
